# Supplementary material for: Canine Mesenchymal-Stem-Cell-Derived Extracellular Vesicles Attenuate Atopic Dermatitis
Source: Animals (Basel). 2023 Jul 6;13(13):2215. doi: 10.3390/ani13132215 (PMC10339941; doi:10.3390/ani13132215)
Supplement: Supplementary file 1 [file animals-13-02215-s001.zip]

Archive with 1 entries (1 files):
- animals-2425301-supplementary.pdf
